# Supplementary material for: Derivatives of Amaryllidaceae Alkaloid Ambelline as Selective Inhibitors of Hepatic Stage of Plasmodium berghei Infection In Vitro
Source: Pharmaceutics. 2023 Mar 21;15(3):1007. doi: 10.3390/pharmaceutics15031007 (PMC10056443; doi:10.3390/pharmaceutics15031007)
Supplement: Supplementary file 1 [file pharmaceutics-15-01007-s001.zip]

Archive with 2 entries (2 files):
- Final_Supplementary material_NMR and HRMS.pdf
- Supplementary information - biological activities.xlsx
