# Supplementary material for: Derivatives of Amaryllidaceae Alkaloid Ambelline as Selective Inhibitors of Hepatic Stage of Plasmodium berghei Infection In Vitro
Source: Pharmaceutics. 2023 Mar 21;15(3):1007. doi: 10.3390/pharmaceutics15031007 (PMC10056443; doi:10.3390/pharmaceutics15031007)
Supplement: Supplementary file 1 [file pharmaceutics-15-01007-s001.zip › Supplementary information - biological activities.xlsx]

## Sheet: Graphs
	INFECTION		CELL CONFLUENCY
Compound	Ø screening	SD	Ø screening	SD
DMSO	100	14.5461	100	12.5717
28a at 1 μM	79.5462	10.2962	94.2166	0.885356
28a at 10 μM	64.3642	8.50948	93.3287	2.58212
28b at 1 μM	77.6335	13.4306	98.4131	0.528976
28b at 10 μM	64.5361	7.27521	102.423	1.91162
28c at 1 μM	89.0986	17.5029	94.6877	3.87094
28c at 10 μM	59.7514	14.6618	93.6352	4.24887
28d at 1 μM	93.8599	5.55182	95.3062	1.49995
28d at 10 μM	25.1802	2.44744	93.1388	5.2749
28e at 1 μM	45.703	3.21809	94.1479	3.28704
28e at 10 μM	2.18432	0.127366	86.5642	6.51529
28f at 1 μM	15.0853	6.06808	117.977	12.0227
28f at 10 μM	0.306064	0.315246	93.3499	19.9688
28g at 1 μM	23.1022	3.88963	89.3617	7.91254
28g at 10 μM	0.209729	0.162898	93.9589	10.4187
28h at 1 μM	8.8194	6.15459	93.7794	3.58836
28h at 10 μM	0.851963	0.236657	54.7268	2.50447
28i at 1 μM	60.5955	9.6968	140.513	21.0684
28i at 10 μM	1.64963	0.866488	135.677	6.98406
28j at 1 μM	10.8316	3.82473	109.907	17.2765
28j at 10 μM	0.612128	0.237722	81.0152	19.7616
28k at 1 μM	19.9097	9.13609	107.605	6.12442
28k at 10 μM	0.871505	0.269552	76.481	10.001
28l at 1 μM	1.64963	0.678357	85.8164	16.1964
28l at 10 μM	0.300877	0.0898506	70.0488	16.3641
28m at 1 μM	4.96513	1.1679	75.474	0.902509
28m at 10 μM	0.464884	0.127366	66.2348	0.830549
28n at 1 μM	2.37589	1.94584	69.5012	1.51968
28n at 10 μM	0.81963	0.85712	68.0158	22.2021
28o at 1 μM	10.8834	2.83706	97.1504	22.3185
28o at 10 μM	0.0466878	0.0808656	52.0891	8.87635
28p at 1 μM	48.0742	25.6852	87.0541	1.58963
28p at 10 μM	1.45389	1.17468	79.5829	7.89084
28q at 1 μM	64.5573	9.04635	101.957	2.05403
28q at 10 μM	3.90375	1.02488	102.238	5.41426
28r at 1 μM	22.2299	5.44996	94.7505	17.006
28r at 10 μM	1.00973	0.546535	52.0813	10.7933
28s at 1 μM	48.1912	20.7216	95.7924	15.6846
28s at 10 μM	1.40416	0.760744	77.0988	14.8478
28t at 1 μM	113.629	7.8889	96.9392	2.4068
28t at 10 μM	92.5629	3.48123	92.8269	1.64261
	INFECTION		CELL CONFLUENCY
Compound	Ø screening	SD	Ø screening	SD
DMSO	100	14.5461	100	12.5717
29a at 1 μM	87.6084	8.89208	95.5793	2.96321
29a at 10 μM	71.8936	16.185	90.9506	6.64866
29b at 1 μM	71.3779	7.52661	106.709	5.71257
29b at 10 μM	70.5574	15.2993	111.893	1.70394
29c at 1 μM	96.7667	12.9409	124.295	2.65824
29c at 10 μM	28.2856	10.1466	135.694	13.7742
29d at 1 μM	47.8251	14.3458	120.577	6.15009
29d at 10 μM	29.03	11.7237	113.724	5.48333
29e at 1 μM	67.5506	15.0111	124.858	3.15429
29e at 10 μM	28.8439	6.22497	167.505	8.57585
29f at 1 μM	76.1107	36.7116	130.933	3.15236
29f at 10 μM	29.7744	8.65468	134.639	3.336
29g at 1 μM	49.1371	12.4612	95.3084	14.8216
29g at 10 μM	42.5964	8.4106	88.5148	3.73262
29h at 1 μM	90.3906	6.1038	101.686	1.34885
29h at 10 μM	45.9506	6.46236	100.342	1.61854
29i at 1 μM	64.0149	8.47271	123.116	9.79307
29i at 10 μM	27.5413	9.07653	120.805	5.64805
29j at 1 μM	78.2281	10.5802	100.83	2.304
29j at 10 μM	48.5404	16.0014	94.4973	3.45661
29k at 1 μM	63.6233	12.765	104.787	11.7081
29k at 10 μM	70.9575	12.6058	91.2888	4.02522
IC50 of 28m and 28n	INFECTION		CELL CONFLUENCY
Compound		SD		SD
DMSO	100	28.275	100	15.252
28m at 0,0001 µM	91.9843	25.5417	108.569	4.43784
28m at 0,001 µM	94.6285	15.3268	114.348	6.15484
28m at 0,01 µM	82.6124	8.94569	105.456	4.01787
28m at 0,05 µM	46.9733	12.955	107.735	3.45917
28m at 0,1 µM	24.6613	4.38875	107.6	5.75099
28m at 0,5 µM	8.96267	0.347651	97.6188	10.2791
28n at 0.001 µM	132.557	24.1661	120.661	0.905005
28n at 0.01 µM	115.469	27.696	126.131	5.68015
28n at 0.04 µM	56.6784	0	117.957	2.11016
28n at 0.07 µM	26.9184	1.9007	115.634	0.770846
28n at 0.1 µM	17.5104	6.5167	118.616	0.836788
28n at 0.5 µM	2.9184	1.62917	106.144	1.96691
Compound	Ø screening	SD
Control	7.76333	0.51409
28a at 10 nM	7.81667	0.847991
28a at 100 nm	10.27	1.10986
28a at 500 nM	11.5	0.7
28b at 10 nM	8.39667	0.484585
28b at 100 nm	7.81333	0.25197
28b at 500 nM	7.24333	0.432075
28c at 10 nM	7.64333	0.189795
28c at 100 nm	8.26	0.439394
28c at 500 nM	7.21	0.545772
28d at 10 nM	6.99	0.51329
28d at 100 nm	7.04333	0.335592
28d at 500 nM	6.78	0.69
28e at 10 nM	7.59667	0.211397
28e at 100 nm	7.90667	0.30576
28e at 500 nM	7.38333	0.107806
28g at 10 nM	5.18667	0.353679
28g at 100 nm	4.96333	0.371424
28g at 500 nM	4.26	0.417852
28h at 10 nM	8.13667	0.170163
28h at 100 nm	6.76333	0.0758654
28h at 500 nM	6.735	0.445
28m at 10 nM	7.52667	0.38681
28m at 100 nm	7.23667	0.867999
28m at 500 nM	6.70667	0.113235
28p at 10 nM	4.59333	0.118977
28p at 100 nm	4.83	0.228619
28p at 500 nM	4.51667	0.275237
28q at 10 nM	6.94	0.0778888
28q at 100 nm	4.835	0.025
28q at 500 nM	4.48667	0.151511
28r at 10 nM	8.17667	0.538908
28r at 100 nm	7.74333	0.122837
28r at 500 nM	7.46667	0.269485
28s at 10 nM	7.46	0.195107
28s at 100 nm	7.65333	0.114407
28s at 500 nM	7.52333	0.471334
28t at 10 nM	7.33	0.315383
28t at 100 nm	7.11333	0.378183
28t at 500 nM	7.61333	0.0725718
CQ at 10 nM	8.54	0.0329983
CQ at 100 nM	2.18667	0.0329983
CQ at 500 nM	2.05667	0.320555
Compound [c = 10 μM]	Ø screening	SD
DMSO	100	4.58115
28	49.8633	1.47113
28a	106.63	3.46449
28b	58.36	3.78897
28c	95.3833	6.31579
28d	71.2633	7.2122
28e	95.0533	6.84852
28f	75.07	1.35974
28g	49.9633	6.39775
28h	74.24	13.4246
28i	85.7033	1.96869
28j	80.77	10.0543
28k	87.88	1.83401
28l	99.36	8.70016
28m	87.46	5.66734
28n	52.06	2.1035
28o	56.0733	8.26234
28p	75.04	6.09338
28q	52.51	6.49213
28r	64.7767	8.38228
28s	53.5933	6.22743
28t	15.1967	2.23688
DOX	65.9067	8.0408

## Sheet: Table
Screening of cytotoxic potential of ambelline derivatives, HepG2 cell line
Compound [c = 10 μM]	1. screening	2. screening	3. screening	Ø screening	SD
28	49.93	48.36	51.3	49.8633	1.47113
28a	104.06	105.26	110.57	106.63	3.46449
28b	62.58	57.25	55.25	58.36	3.78897
28c	97.78	100.15	88.22	95.3833	6.31579
28d	73.78	63.13	76.88	71.2633	7.2122
28e	98.77	99.24	87.15	95.0533	6.84852
28f	76.64	74.3	74.27	75.07	1.35974
28g	50.18	56.25	43.46	49.9633	6.39775
28h	61.45	88.22	73.05	74.24	13.4246
28i	85.49	83.85	87.77	85.7033	1.96869
28j	69.18	85.98	87.15	80.77	10.0543
28k	88.02	89.64	85.98	87.88	1.83401
28l	106.14	89.55	102.39	99.36	8.70016
28m	83.99	94	84.39	87.46	5.66734
28n	52.2	49.89	54.09	52.06	2.1035
28o	65.61	51.07	51.54	56.0733	8.26234
28p	70.36	72.83	81.93	75.04	6.09338
28q	48.34	59.99	49.2	52.51	6.49213
28r	69.43	55.1	69.8	64.7767	8.38228
28s	55.56	46.62	58.6	53.5933	6.22743
28t	13.64	17.76	14.19	15.1967	2.23688
Doxorubicine	62.5	75.09	60.13	65.9067	8.0408
Antiplasmodial activity - IC50 determination
Compound	1. measurement	2. measurement	3. measurement	Ø IC50	SD
28	n.c.	n.c.	n.c.	>10
28a	n.c.	n.c.	n.c.	>10
28b	n.c.	n.c.	n.c.	>10
28c	15.51	14.38	n.m.	>10
28d	5.645	2.144	4.442	4.077	1.77881
28e	0.6617	0.6462	0.8709	0.726267	0.125496
28f	0.185	0.41	0.357	0.317	0.118
28g	0.3449	0.4596	n.m.	0.40225	0.0811051
28h	0.09917	0.08276	0.1181	0.10001	0.017685
28i	1.53	2.984	2.698	2.4	0.77
28j	0.19	0.362	0.232	0.261	0.09
28k	0.446	0.456	n.m.	0.451	0.007
28l	0.16	0.135	n.m.	0.147	0.018
28m	0.0413	0.06456	0.03893	0.0482633	0.014163
28n	0.047	0.047	n.m.	0.047	0
28o	0.307	0.326	n.m.	0.316	0.013
28p	1.46	1.358	1.783	1.53367	0.22187
28q	1.172	1.03	1.386	1.196	0.179209
28r	0.3579	0.4075	0.4651	0.410167	0.0536497
28s	n.c.	n.m.	n.m.	n. c.
28t	n.c.	n.m.	n.m.	n. c.
